# Supplementary material for: Proper Read Filtering Method to Adequately Analyze Whole-Transcriptome Sequencing and RNA Based Immune Repertoire Sequencing Data for Tumor Milieu Research
Source: Cancers (Basel). 2020 Dec 9;12(12):3693. doi: 10.3390/cancers12123693 (PMC7763492; doi:10.3390/cancers12123693)
Supplement: Supplementary file 1 [file cancers-12-03693-s001.zip]

Archive with 1 entries (1 files):
- MM_paper_supp_Cancers_v1.pptx
